# Supplementary material for: Mortality among extrapulmonary tuberculosis patients in the HIV endemic setting: lessons from a tertiary level hospital in Mbeya, Tanzania
Source: Sci Rep. 2024 May 13;14:10916. doi: 10.1038/s41598-024-61589-z (PMC11091097; doi:10.1038/s41598-024-61589-z)
Supplement: Supplementary file 2 — Supplementary Table S3. [file 41598_2024_61589_MOESM2_ESM.xlsx]

## Sheet: Article3DatasetALLADULTPATIENTS
Filenumber	Sex	Age	IPDOPD	TBcontactsmzrhfile	Suspectedsitecategory	Suspectedsite1	Suspectedsite2	Suspectedsite3	Suspectedsite4	Numberofsamples	Samplematerial	Specifyothermaterial	StartedantiTB	Treatmentregimen	Pleuraleffbaseline	Cytologypleuraleffbaseline	Proteinspleuraleffbaseline	RADIOLOGYatDIAGNOSIS1	RADIOLOGYatDIAGNOSIS2	RADIOLOGYatDIAGNOSIS3	RADIOLOGYatDIAGNOSIS4	CXRfindings1	CXRfindings2	CXRfindings3	USSAbdfindings1	USSAbdfindings2	USSAbdfindings3	USSAbdfindings4	SkeletalXrayfindings	Bariumenemafindings	Eccofindings1	Eccofindings2	Eccofindings3	Eccofindings4	USSBreastfindings	USSLNfindings	Peroperativefindings	AbdominalXray	CTscan	Localiazationlymphadenopathybaseline	SizeLNcategoricalbaseline	SizeLNabsolutenumbercmbaseline	SizeLNafter23monthscategorical	SizeLNafter23monthsabsolutenumbercm	SizeLNatendoftreatmentcategorical	SizeLNatendoftreatmentabsolutenumbercm	Persistentenlargednodesat23monthsnoregressionoflymphnodeswelling	Newnodesduringtreatment	Enlargementofexcistingnodes
ISMRH201604.S07	1	22	2	3	1	1	99	99	99	1	1	99	2	99	1	6	0	1	99	99	99	1	99	99	99	99	99	99	99	99	99	99	99	99	99	99	99	99	99	99	99	99	99	99	99	99	99	99	99
ISMRH201604.S08	1	74	1	3	11	2	3	99	99	2	5	99	2	99	99	99	99	2	4	99	99	99	99	99	1	99	99	99	99	99	99	99	99	99	99	99	99	99	99	2	99	99	99	99	99	99	99	99	99
ISMRH201604.S11*	1	34	1	3	1	1	99	99	99	2	1	99	3	1	1	7	0	1	99	99	99	4	99	99	99	99	99	99	99	99	99	99	99	99	99	99	99	99	99	99	99	99	99	99	99	99	99	99	99
ISMRH201604.S12	2	57	1	1	1	1	99	99	99	2	1	99	2	99	1	2	0	1	99	99	99	3	99	99	99	99	99	99	99	99	99	99	99	99	99	99	99	99	99	99	99	99	99	99	99	99	99	99	99
ISMRH201604.S13	1	58	1	2	1	1	99	99	99	2	1	99	2	99	1	3	0	1	99	99	99	4	99	99	99	99	99	99	99	99	99	99	99	99	99	99	99	99	99	99	99	99	99	99	99	99	99	99	99
ISMRH201604.S14	2	27	1	1	11	1	5	99	99	99	1	99	1	1	1	99	0	1	6	99	99	1	99	99	99	99	99	99	1	99	99	99	99	99	99	99	99	99	99	99	99	99	99	99	99	99	99	99	99
ISMRH201604.S15	2	46	1	3	2	2	99	99	99	2	2	99	2	99	99	99	99	2	7	99	99	99	99	99	1	2	99	99	99	1	99	99	99	99	99	99	1	99	99	99	99	99	99	99	99	99	99	99	99
ISMRH201604.S17	2	27	2	3	3	3	99	99	99	2	5	99	2	99	99	99	99	99	99	99	99	99	99	99	99	99	99	99	99	99	99	99	99	99	99	99	99	99	99	11	4	99	99	99	99	99	99	99	99
ISMRH201604.S18	2	24	2	2	8	8	99	99	99	2	5	99	2	99	99	99	99	8	99	99	99	99	99	99	99	99	99	99	99	99	99	99	99	99	1	99	99	99	99	99	99	99	99	99	99	99	99	99	99
ISMRH201604.S19	1	29	2	3	3	3	99	99	99	2	5	99	2	99	99	99	99	99	99	99	99	99	99	99	99	99	99	99	99	99	99	99	99	99	99	99	99	99	99	12	3	5	99	99	99	99	99	99	99
ISMRH201604.S20	1	24	2	3	3	3	99	99	99	2	5	99	2	99	99	99	99	99	99	99	99	99	99	99	99	99	99	99	99	99	99	99	99	99	99	99	99	99	99	2	2	3	99	99	99	99	99	99	99
ISMRH201606.S03	1	36	2	2	3	3	99	99	99	2	5	99	1	1	99	99	99	1	99	99	99	5	99	99	99	99	99	99	99	99	99	99	99	99	99	99	99	99	99	1	4	99	99	99	99	0	99	99	99
ISMRH201606.S04	2	35	1	3	11	1	2	99	99	99	1	99	2	99	1	5	99	1	2	3	99	1	99	99	1	99	99	99	99	99	1	99	99	99	99	99	99	99	99	99	99	99	99	99	99	99	99	99	99
ISMRH201606.S05	2	57	1	3	11	1	2	99	99	2	1	99	2	99	3	9	99	2	3	99	99	99	99	99	1	99	99	99	99	99	2	99	99	99	99	99	99	99	99	99	99	99	99	99	99	99	99	99	99
ISMRH201606.S06	1	47	1	3	10	1	2	6	99	2	1	99	1	1	1	10	99	2	3	99	99	99	99	99	1	12	99	99	99	99	3	99	99	99	99	99	99	99	99	99	99	99	99	99	99	99	99	99	99
ISMRH201606.S07	1	45	2	3	3	3	99	99	99	2	5	99	3	1	99	99	99	99	99	99	99	99	99	99	99	99	99	99	99	99	99	99	99	99	99	99	99	99	99	3	3	5	99	99	0	0	99	99	99
ISMRH201606.S08	2	35	1	3	9	1	3	99	99	2	1	99	3	1	1	10	99	1	99	99	99	1	99	99	99	99	99	99	99	99	99	99	99	99	99	99	99	99	99	99	4	99	99	99	99	99	99	99	99
ISMRH201606.S09	1	22	1	3	3	3	99	99	99	5	5	99	2	99	99	99	99	1	6	99	99	6	99	99	99	99	99	99	3	99	99	99	99	99	99	99	99	99	99	2	3	99	99	99	99	99	99	99	99
ISMRH201606.S12	1	20	1	2	3	3	99	99	99	2	5	99	2	99	99	99	99	1	99	99	99	10	99	99	99	99	99	99	99	99	99	99	99	99	99	99	99	99	99	3	2	4	99	99	99	99	99	99	99
ISMRH201606.S13	2	29	1	3	3	3	99	99	99	2	5	99	3	1	99	99	99	99	99	99	99	99	99	99	99	99	99	99	99	99	99	99	99	99	99	99	99	99	99	1	3	5	99	99	0	0	99	99	99
ISMRH201606.S14	1	36	1	3	3	3	99	99	99	2	5	99	2	99	99	99	99	1	2	99	99	5	99	99	4	99	99	99	99	99	99	99	99	99	99	99	99	99	99	3	3	10	99	99	99	99	99	99	99
ISMRH201606.S15	1	41	1	3	1	1	99	99	99	2	1	99	1	1	1	9	99	1	99	99	99	3	99	99	99	99	99	99	99	99	99	99	99	99	99	99	99	99	99	99	99	99	99	99	99	99	99	99	99
ISMRH201606.S16	1	56	1	3	2	2	99	99	99	2	2	99	2	99	2	99	99	1	2	99	99	7	99	99	1	99	99	99	99	99	99	99	99	99	99	99	99	99	99	99	99	99	99	99	99	99	99	99	99
ISMRH201607.S01	1	42	1	3	2	2	99	99	99	2	2	99	2	99	99	99	99	2	99	99	99	99	99	99	1	99	99	99	99	99	99	99	99	99	99	99	99	99	99	99	99	99	99	99	99	99	99	99	99
ISMRH201607.S02	2	34	2	3	3	3	99	99	99	2	5	99	1	1	99	99	99	9	99	99	99	99	99	99	99	99	99	99	99	99	99	99	99	99	99	1	99	99	99	1	4	99	99	99	0	0	99	99	99
ISMRH201607.S06	1	25	2	3	3	3	99	99	99	2	5	99	1	1	99	99	99	1	99	99	99	5	99	99	99	99	99	99	99	99	99	99	99	99	99	99	99	99	99	3	2	3	99	99	0	0	99	99	99
ISMRH201608.S01	1	68	1	2	1	1	99	99	99	2	1	99	2	99	1	10	99	1	99	99	99	1	23	99	99	99	99	99	99	99	99	99	99	99	99	99	99	99	99	99	99	99	99	99	99	99	99	99	99
ISMRH201608.S02	1	48	1	2	1	1	99	99	99	2	1	99	2	99	1	11	99	1	99	99	99	1	20	99	99	99	99	99	99	99	99	99	99	99	99	99	99	99	99	99	99	99	99	99	99	99	99	99	99
ISMRH201608.S03	2	43	1	3	11	3	5	99	99	2	5	99	1	1	99	99	99	1	99	99	99	5	99	99	99	99	99	99	99	99	99	99	99	99	99	99	99	99	99	1	4	99	99	99	0	0	99	0	2
ISMRH201608.S04	1	52	2	3	3	3	99	99	99	2	5	99	2	99	99	99	99	99	99	99	99	99	99	99	99	99	99	99	99	99	99	99	99	99	99	99	99	99	99	3	4	99	99	99	99	99	99	99	99
ISMRH201608.S05	2	43	2	3	3	3	99	99	99	2	5	99	2	99	99	99	99	9	99	99	99	99	99	99	99	99	99	99	99	99	99	99	99	99	99	1	99	99	99	1	1	2	99	99	99	99	99	99	99
ISMRH201608.S06	1	44	2	3	9	3	99	99	99	2	5	99	3	1	99	99	99	99	99	99	99	99	99	99	99	99	99	99	99	99	99	99	99	99	99	99	99	99	99	4	4	99	99	99	0	0	99	0	2
ISMRH201608.S07	2	28	2	3	3	3	99	99	99	2	5	99	2	99	99	99	99	99	99	99	99	99	99	99	99	99	99	99	99	99	99	99	99	99	99	99	99	99	99	1	4	99	99	99	99	99	99	99	99
ISMRH201608.S08	2	28	1	3	3	3	99	99	99	2	5	99	1	6	99	99	99	99	99	99	99	99	99	99	99	99	99	99	99	99	99	99	99	99	99	99	99	99	99	2	4	99	99	99	0	0	99	0	2
ISMRH201608.S09	1	38	1	2	1	1	99	99	99	2	1	99	1	1	1	11	99	1	2	99	99	4	99	99	5	99	99	99	99	99	99	99	99	99	99	99	99	99	99	99	99	99	99	99	99	99	99	99	99
ISMRH201608.S10	1	25	1	2	11	1	6	99	99	2	1	99	1	1	1	11	99	1	2	3	99	1	11	99	6	12	99	99	99	99	4	99	99	99	99	99	99	99	99	99	99	99	99	99	99	99	99	99	99
ISMRH201608.S16	2	44	2	3	3	3	99	99	99	2	5	99	1	1	99	99	99	99	99	99	99	99	99	99	99	99	99	99	99	99	99	99	99	99	99	99	99	99	99	1	4	99	99	99	0	0	99	0	2
ISMRH201608.S17	1	54	1	3	1	1	99	99	99	99	1	99	1	1	1	7	99	1	99	99	99	3	99	99	99	99	99	99	99	99	99	99	99	99	99	99	99	99	99	99	99	99	99	99	99	99	99	99	99
ISMRH201608.S18*	1	34	1	99	1	1	99	99	99	2	1	99	1	1	1	8	0	1	99	99	99	4	99	99	99	99	99	99	99	99	99	99	99	99	99	99	99	99	99	99	99	99	99	99	99	99	99	99	99
ISMRH201609.S01	1	22	2	3	3	3	99	99	99	2	5	99	1	1	99	99	99	99	99	99	99	99	99	99	99	99	99	99	99	99	99	99	99	99	99	99	99	99	99	3	3	9	99	99	0	0	99	0	2
ISMRH201609.S03	1	26	1	3	2	2	99	99	99	2	2	99	4	99	99	99	99	2	99	99	99	99	99	99	1	7	99	99	99	99	99	99	99	99	99	99	99	99	99	99	99	99	99	99	99	99	99	99	99
ISMRH201609.S04	2	56	1	3	11	1	2	99	99	99	2	99	1	1	2	99	99	1	2	6	99	2	12	99	1	99	99	99	4	99	99	99	99	99	99	99	99	99	99	99	99	99	99	99	99	99	99	99	99
ISMRH201609.S05	2	36	1	3	2	2	99	99	99	2	2	99	2	99	99	99	99	1	2	99	99	13	99	99	1	99	99	99	99	99	99	99	99	99	99	99	2	99	99	99	99	99	99	99	99	99	99	99	99
ISMRH201609.S08	1	35	1	3	1	1	99	99	99	2	1	99	1	1	1	12	1	1	99	99	99	1	99	99	99	99	99	99	99	99	99	99	99	99	99	99	99	99	99	99	99	99	99	99	99	99	99	99	99
ISMRH201609.S09	1	50	1	3	13	13	99	99	99	2	5	1	1	1	99	99	99	1	2	99	99	15	99	99	8	20	99	99	99	99	99	99	99	99	99	99	99	99	99	99	99	99	99	99	99	99	99	99	99
ISMRH201609.S10	1	29	2	3	3	3	99	99	99	2	5	99	1	1	99	99	99	99	99	99	99	99	99	99	99	99	99	99	99	99	99	99	99	99	99	99	99	99	99	1	4	99	99	99	0	0	99	0	2
ISMRH201609.S11	1	35	2	3	14	14	99	99	99	2	5	5	4	99	99	99	99	9	99	99	99	99	99	99	99	99	99	99	99	99	99	99	99	99	99	2	99	99	99	1	1	1	99	99	99	99	99	99	99
ISMRH201609.S12	2	35	1	3	15	15	99	99	99	2	5	1	2	99	99	99	99	2	99	99	99	99	99	99	9	99	99	99	99	99	99	99	99	99	99	99	3	99	99	99	99	99	99	99	99	99	99	99	99
ISMRH201609.S13	1	39	1	3	1	1	99	99	99	2	1	99	1	1	1	5	99	1	99	99	99	1	99	99	99	99	99	99	99	99	99	99	99	99	99	99	99	99	99	99	99	99	99	99	99	99	99	99	99
ISMRH201609.S14	2	22	2	3	3	3	99	99	99	2	5	99	1	1	99	99	99	99	99	99	99	99	99	99	99	99	99	99	99	99	99	99	99	99	99	99	99	99	99	2	4	99	1	1	99	99	0	0	0
ISMRH201609.S16	2	27	2	3	8	8	99	99	99	2	5	99	2	99	99	99	99	8	99	99	99	99	99	99	99	99	99	99	99	99	99	99	99	99	1	99	99	99	99	99	99	99	99	99	99	99	99	99	99
ISMRH201610.S01	2	24	2	3	3	3	99	99	99	2	5	99	1	1	99	99	99	99	99	99	99	99	99	99	99	99	99	99	99	99	99	99	99	99	99	99	99	99	99	1	4	99	99	99	0	0	99	0	0
ISMRH201610.S06	1	39	1	2	2	2	99	99	99	2	2	99	1	1	99	99	99	1	2	99	99	13	99	99	1	7	99	99	99	99	99	99	99	99	99	99	99	99	99	99	99	99	99	99	99	99	99	99	99
ISMRH201610.S07	2	69	1	2	2	2	99	99	99	2	2	99	2	99	1	99	99	1	2	99	99	1	99	99	1	10	99	99	99	99	99	99	99	99	99	99	99	99	99	99	99	99	99	99	99	99	99	99	99
ISMRH201610.S11	1	54	1	3	2	2	99	99	99	5	2	99	2	99	99	99	99	99	99	99	99	99	99	99	99	99	99	99	99	99	99	99	99	99	99	99	99	99	99	99	99	99	99	99	99	99	99	99	99
ISMRH201610.S12	2	26	2	3	3	3	99	99	99	2	5	99	1	1	99	99	99	1	9	99	99	5	99	99	99	99	99	99	99	99	99	99	99	99	99	1	99	99	99	1	3	5	99	99	3	5	99	0	0
ISMRH201610.S13	2	30	1	1	1	1	99	99	99	2	1	99	2	99	2	11	99	1	99	99	99	7	99	99	99	99	99	99	99	99	99	99	99	99	99	99	99	99	99	99	99	99	99	99	99	99	99	99	99
ISMRH201610.S16	1	22	1	2	2	2	99	99	99	2	2	99	2	99	1	99	99	1	2	99	99	1	99	99	1	99	99	99	99	99	99	99	99	99	99	99	99	99	99	99	99	99	99	99	99	99	99	99	99
ISMRH201610.S17	1	68	1	3	9	2	99	99	99	2	2	99	3	1	2	99	99	1	2	99	99	2	99	99	1	99	99	99	99	99	99	99	99	99	99	99	99	99	99	99	99	99	99	99	99	99	99	99	99
ISMRH201610.S18	1	42	1	3	2	2	99	99	99	2	2	99	2	99	99	99	99	2	99	99	99	99	99	99	1	11	99	99	99	99	99	99	99	99	99	99	99	99	99	99	99	99	99	99	99	99	99	99	99
ISMRH201610.S22	2	35	1	3	9	1	2	99	99	2	2	99	1	1	1	99	99	1	2	99	99	1	23	99	1	99	99	99	99	99	99	99	99	99	99	99	99	99	99	99	99	99	99	99	99	99	99	99	99
ISMRH201610.S23	2	30	1	3	1	1	99	99	99	2	1	99	3	1	1	3	99	1	2	99	99	1	99	99	12	99	99	99	99	99	99	99	99	99	99	99	99	99	99	99	99	99	99	99	99	99	99	99	99
ISMRH201610.S24	1	35	1	2	1	1	99	99	99	2	1	99	3	1	2	99	99	1	99	99	99	2	99	99	99	99	99	99	99	99	99	99	99	99	99	99	99	99	99	99	99	99	99	99	99	99	99	99	99
ISMRH201610.S25	2	35	2	3	3	3	99	99	99	2	5	99	1	1	99	99	99	99	99	99	99	99	99	99	99	99	99	99	99	99	99	99	99	99	99	99	99	99	99	10	4	99	99	99	0	0	99	0	2
ISMRH201610.S26	1	42	2	3	3	3	99	99	99	99	5	99	2	99	99	99	99	99	99	99	99	99	99	99	99	99	99	99	99	99	99	99	99	99	99	99	99	99	99	2	4	99	99	99	99	99	99	99	99
ISMRH201610.S27	1	38	1	3	1	1	99	99	99	2	1	99	2	99	1	13	99	1	99	99	99	1	99	99	99	99	99	99	99	99	99	99	99	99	99	99	99	99	99	99	99	99	99	99	99	99	99	99	99
ISMRH201610.S28	1	35	1	3	11	1	4	99	99	2	6	99	1	1	1	99	99	1	2	99	99	1	99	99	1	99	99	99	99	99	99	99	99	99	99	99	99	99	99	99	99	99	99	99	99	99	99	99	99
ISMRH201610.S29	2	42	1	2	2	2	99	99	99	2	2	99	2	99	99	99	99	1	2	6	99	5	99	99	1	99	99	99	2	99	99	99	99	99	99	99	99	99	99	99	99	99	99	99	99	99	99	99	99
ISMRH201610.S30	1	42	1	3	9	1	2	99	99	2	1	99	1	1	1	99	99	1	2	99	99	1	23	99	1	12	99	99	99	99	99	99	99	99	99	99	99	99	99	99	99	99	99	99	99	99	99	99	99
ISMRH201610.S31	1	29	1	3	9	1	2	99	99	2	2	99	3	1	99	99	99	1	2	3	99	16	99	99	1	99	99	99	99	99	5	99	99	99	99	99	99	99	99	99	99	99	99	99	99	99	99	99	99
ISMRH201610.S33	2	50	2	2	3	3	99	99	99	2	5	99	2	99	99	99	99	99	99	99	99	99	99	99	99	99	99	99	99	99	99	99	99	99	99	99	99	99	99	2	1	1	99	99	99	99	99	99	99
ISMRH201610.S34	2	40	1	3	3	3	99	99	99	99	5	99	2	99	99	99	99	99	99	99	99	99	99	99	99	99	99	99	99	99	99	99	99	99	99	99	99	99	99	3	1	1	99	99	99	99	99	99	99
ISMRH201611.S01	1	55	1	3	1	1	99	99	99	1	1	99	2	99	1	14	99	1	99	99	99	1	99	99	99	99	99	99	99	99	99	99	99	99	99	99	99	99	99	99	99	99	99	99	99	99	99	99	99
ISMRH201611.S02	1	30	1	3	3	3	99	99	99	5	5	99	2	99	99	99	99	99	99	99	99	99	99	99	99	99	99	99	99	99	99	99	99	99	99	99	99	99	99	1	3	6	99	99	99	99	99	99	99
ISMRH201611.S03	2	34	2	3	3	3	99	99	99	2	5	99	2	99	99	99	99	99	99	99	99	99	99	99	99	99	99	99	99	99	99	99	99	99	99	99	99	99	99	1	4	99	99	99	99	99	99	99	99
ISMRH201611.S05	1	55	2	3	3	3	99	99	99	2	5	99	1	1	99	99	99	99	99	99	99	99	99	99	99	99	99	99	99	99	99	99	99	99	99	99	99	99	99	1	2	3	99	99	0	0	99	0	2
ISMRH201611.S06	1	57	2	3	3	3	99	99	99	2	5	99	1	2	99	99	99	99	99	99	99	99	99	99	99	99	99	99	99	99	99	99	99	99	99	99	99	99	99	3	1	1	99	99	99	99	99	99	99
ISMRH201611.S09	1	46	1	3	16	16	99	99	99	2	5	99	2	99	99	99	99	99	99	99	99	99	99	99	99	99	99	99	99	99	99	99	99	99	99	99	99	99	99	99	99	99	99	99	99	99	99	99	99
ISMRH201611.S10	1	56	1	3	2	2	99	99	99	2	2	99	1	6	99	99	99	1	99	99	99	17	99	99	99	99	99	99	99	99	99	99	99	99	99	99	99	99	99	99	99	99	99	99	99	99	99	99	99
ISMRH201611.S12	2	23	1	3	1	1	99	99	99	2	1	99	2	99	1	15	99	1	99	99	99	1	99	99	99	99	99	99	99	99	99	99	99	99	99	99	99	99	99	99	99	99	99	99	99	99	99	99	99
ISMRH201611.S14	1	39	1	3	2	2	99	99	99	2	2	99	2	99	99	99	99	2	99	99	99	99	99	99	1	7	13	99	99	99	99	99	99	99	99	99	99	99	99	99	99	99	99	99	99	99	99	99	99
ISMRH201611.S19	1	54	1	3	3	3	99	99	99	2	5	99	2	99	99	99	99	2	99	99	99	99	99	99	1	14	15	99	99	99	99	99	99	99	99	99	99	99	99	3	4	99	99	99	99	99	99	99	99
ISMRH201611.S20	2	38	1	3	3	3	99	99	99	1	5	99	3	1	99	99	99	99	99	99	99	99	99	99	99	99	99	99	99	99	99	99	99	99	99	99	99	99	99	3	2	3	99	99	99	99	99	99	99
ISMRH201611.S21	2	47	2	3	8	8	99	99	99	2	5	99	1	1	99	99	99	99	99	99	99	99	99	99	99	99	99	99	99	99	99	99	99	99	99	99	99	99	99	99	99	99	99	99	99	99	99	99	99
ISMRH201611.S22	1	47	2	3	3	3	99	99	99	2	5	99	2	99	99	99	99	99	99	99	99	99	99	99	99	99	99	99	99	99	99	99	99	99	99	99	99	99	99	9	3	8	99	99	99	99	99	99	99
ISMRH201611.S23	2	20	1	3	10	1	2	3	99	2	5	99	2	99	2	99	99	1	2	99	99	2	11	99	1	99	99	99	99	99	99	99	99	99	99	99	99	99	99	4	2	3	99	99	99	99	99	99	99
ISMRH201611.S24	1	32	1	3	9	1	2	99	99	2	1	99	1	1	2	11	99	1	2	99	99	2	99	99	1	12	16	17	99	99	99	99	99	99	99	99	4	99	99	99	99	99	99	99	99	99	99	99	99
ISMRH201611.S25	1	71	1	2	1	1	99	99	99	2	1	99	2	99	1	5	99	1	2	3	99	4	99	99	16	99	99	99	99	99	6	7	99	99	99	99	99	99	99	99	99	99	99	99	99	99	99	99	99
ISMRH201611.S26	1	42	1	3	2	2	99	99	99	2	2	99	2	99	99	99	99	2	99	99	99	99	99	99	1	99	99	99	99	99	99	99	99	99	99	99	99	99	99	99	99	99	99	99	99	99	99	99	99
ISMRH201611.S27	1	30	1	3	1	1	99	99	99	2	1	99	3	1	2	1	99	1	2	3	5	2	99	99	1	99	99	99	99	99	6	99	99	99	99	99	99	99	1	99	99	99	99	99	99	99	99	99	99
ISMRH201611.S28	1	73	1	3	2	2	99	99	99	2	2	99	2	99	99	99	99	1	2	99	99	5	99	99	1	99	99	99	99	99	99	99	99	99	99	99	99	99	99	99	99	99	99	99	99	99	99	99	99
ISMRH201611.S29	1	56	1	3	9	1	99	99	99	2	1	99	1	1	1	11	99	1	99	99	99	1	99	99	99	99	99	99	99	99	99	99	99	99	99	99	99	99	99	99	99	99	99	99	99	99	99	99	99
ISMRH201611.S30	1	61	2	3	2	2	99	99	99	1	2	99	1	1	99	99	99	2	99	99	99	99	99	99	1	99	99	99	99	99	99	99	99	99	99	99	99	99	99	99	99	99	99	99	99	99	99	99	99
ISMRH201701.S01	2	30	1	3	3	3	99	99	99	2	5	99	2	99	99	99	99	99	99	99	99	99	99	99	99	99	99	99	99	99	99	99	99	99	99	99	99	99	99	3	3	8	99	99	99	99	99	99	99
ISMRH201701.S03	2	45	2	3	3	3	99	99	99	2	5	99	1	1	99	99	99	1	99	99	99	5	99	99	99	99	99	99	99	99	99	99	99	99	99	99	99	99	99	1	3	5	99	99	0	0	99	0	2
ISMRH201701.S06	2	50	2	3	3	3	99	99	99	2	5	99	2	99	99	99	99	1	99	99	99	5	99	99	99	99	99	99	99	99	99	99	99	99	99	99	99	99	99	1	4	99	99	99	99	99	99	99	99
ISMRH201701.S11	1	47	2	3	11	1	3	99	99	2	5	99	2	99	1	99	99	1	99	99	99	1	99	99	99	99	99	99	99	99	99	99	99	99	99	99	99	99	99	3	4	99	99	99	99	99	99	99	99
ISMRH201701.S12	1	54	1	3	1	1	99	99	99	2	1	99	2	99	1	11	99	1	99	99	99	1	99	99	99	99	99	99	99	99	99	99	99	99	99	99	99	99	99	99	99	99	99	99	99	99	99	99	99
ISMRH201701.S13	1	75	1	2	9	6	99	99	99	2	7	4	2	99	1	99	99	1	2	3	99	1	12	18	1	16	99	99	99	99	6	8	99	99	99	99	99	99	99	99	99	99	99	99	99	99	99	99	99
ISMRH201701.S15	2	29	2	3	3	3	99	99	99	2	5	99	1	1	99	99	99	99	99	99	99	99	99	99	99	99	99	99	99	99	99	99	99	99	99	99	99	99	99	1	3	6	99	99	0	0	99	0	2
ISMRH201701.S17	1	70	2	3	3	3	99	99	99	2	5	99	2	99	99	99	99	99	99	99	99	99	99	99	99	99	99	99	99	99	99	99	99	99	99	99	99	99	99	1	3	8	99	99	99	99	99	99	99
ISMRH201701.S18	2	26	1	3	3	3	99	99	99	2	5	99	2	99	99	99	99	99	99	99	99	99	99	99	99	99	99	99	99	99	99	99	99	99	99	99	99	99	99	3	4	99	99	99	99	99	99	99	99
ISMRH201702.S03	1	36	1	1	1	1	99	99	99	2	1	99	2	99	1	1	99	1	2	99	99	1	99	99	1	99	99	99	99	99	99	99	99	99	99	99	99	99	99	99	99	99	99	99	99	99	99	99	99
ISMRH201702.S04	1	64	1	3	3	3	99	99	99	2	5	99	2	99	99	99	99	2	5	99	99	99	99	99	18	99	99	99	99	99	99	99	99	99	99	99	99	99	2	3	4	99	99	99	99	99	99	99	99
ISMRH201702.S07	1	26	1	2	9	1	99	99	99	2	1	99	1	1	1	3	99	1	99	99	99	1	15	23	99	99	99	99	99	99	99	99	99	99	99	99	99	99	99	99	99	99	99	99	99	99	99	99	99
ISMRH201702.S10	1	32	1	3	11	1	12	99	99	2	1	99	1	1	1	3	99	1	99	99	99	1	19	99	99	99	99	99	99	99	99	99	99	99	99	99	99	99	99	99	99	99	99	99	99	99	99	99	99
ISMRH201702.S11	1	28	1	3	2	2	99	99	99	2	2	99	4	99	99	99	99	1	2	99	99	13	99	99	1	19	99	99	99	99	99	99	99	99	99	99	99	99	99	99	99	99	99	99	99	99	99	99	99
ISMRH201702.S13	1	20	2	3	3	3	99	99	99	2	5	99	4	99	99	99	99	9	99	99	99	99	99	99	99	99	99	99	99	99	99	99	99	99	99	3	99	99	99	1	2	4	99	99	99	99	99	99	99
ISMRH201702.S14	1	32	2	3	3	3	99	99	99	2	5	99	1	1	99	99	99	99	99	99	99	99	99	99	99	99	99	99	99	99	99	99	99	99	99	99	99	99	99	2	2	4	99	99	99	99	99	99	99
ISMRH201702.S15	1	36	1	3	1	1	99	99	99	2	1	99	1	1	2	1	99	1	3	5	99	2	7	22	99	99	99	99	99	99	6	9	10	11	99	99	99	99	3	99	99	99	99	99	99	99	99	99	99
ISMRH201702.S16	1	36	1	3	10	1	2	3	6	10	2	99	2	99	2	99	99	1	2	3	99	2	99	99	1	16	20	99	99	99	6	99	99	99	99	99	99	99	99	3	4	99	99	99	99	99	99	99	99
ISMRH201702.S17	1	39	1	3	11	2	3	99	99	2	2	99	2	99	99	99	99	1	2	99	99	5	99	99	1	99	99	99	99	99	99	99	99	99	99	99	99	99	99	8	4	99	99	99	99	99	99	99	99
ISMRH201702.S18	1	63	1	3	2	2	99	99	99	2	2	99	2	99	99	99	99	1	2	99	99	5	99	99	1	20	99	99	99	99	99	99	99	99	99	99	99	99	99	99	99	99	99	99	99	99	99	99	99
ISMRH201702.S19	1	54	1	3	1	1	99	99	99	2	1	99	1	1	1	99	99	1	2	3	99	20	21	22	12	99	99	99	99	99	2	99	99	99	99	99	99	99	99	99	99	99	99	99	99	99	99	99	99
ISMRH201702.S20	1	26	1	3	2	2	99	99	99	2	2	99	2	99	99	99	99	2	3	99	99	99	99	99	1	7	99	99	99	99	12	99	99	99	99	99	99	99	99	99	99	99	99	99	99	99	99	99	99
ISMRH201703.S01	1	42	2	3	8	8	99	99	99	2	5	99	2	99	99	99	99	99	99	99	99	99	99	99	99	99	99	99	99	99	99	99	99	99	99	99	99	99	99	99	99	99	99	99	99	99	99	99	99
ISMRH201703.S02	2	44	2	3	3	3	99	99	99	2	5	99	1	1	99	99	99	99	99	99	99	99	99	99	99	99	99	99	99	99	99	99	99	99	99	99	99	99	99	1	4	99	99	99	99	99	99	0	2
ISMRH201703.S03	1	31	2	3	3	3	99	99	99	2	5	99	2	99	99	99	99	1	9	99	99	5	99	99	99	99	99	99	99	99	99	99	99	99	99	4	99	99	99	1	2	2	99	99	99	99	99	99	99
ISMRH201703.S05	1	48	2	3	3	3	99	99	99	2	5	99	1	1	99	99	99	1	2	3	9	5	99	99	1	12	21	99	99	99	6	99	99	99	99	4	99	99	99	1	2	4	99	99	99	99	99	99	99
ISMRH201703.S06	2	36	2	3	3	3	99	99	99	2	5	99	4	99	99	99	99	99	99	99	99	99	99	99	99	99	99	99	99	99	99	99	99	99	99	99	99	99	99	1	4	99	99	99	99	99	99	99	99
ISMRH201703.S09	2	30	2	3	3	3	99	99	99	2	5	99	1	1	99	99	99	1	99	99	99	5	99	99	99	99	99	99	99	99	99	99	99	99	99	99	99	99	99	3	4	99	99	99	99	99	99	99	99
ISMRH201703.S10	2	54	1	3	1	1	99	99	99	2	1	99	1	1	1	10	99	1	99	99	99	1	7	99	99	99	99	99	99	99	99	99	99	99	99	99	99	99	99	99	99	99	99	99	99	99	99	99	99
ISMRH201703.S13	1	48	1	3	2	2	99	99	99	2	2	99	2	99	99	99	99	1	2	99	99	5	99	99	1	99	99	99	99	99	99	99	99	99	99	99	99	99	99	99	99	99	99	99	99	99	99	99	99
ISMRH201703.S14	1	19	2	3	3	3	99	99	99	2	5	99	1	1	99	99	99	9	99	99	99	99	99	99	99	99	99	99	99	99	99	99	99	99	99	1	99	99	99	1	2	3	99	99	0	0	99	0	2
ISMRH201703.S15	2	30	2	3	3	3	99	99	99	2	5	99	1	1	99	99	99	1	99	99	99	5	99	99	99	99	99	99	99	99	99	99	99	99	99	99	99	99	99	3	4	99	99	99	0	0	99	0	2
ISMRH201704.S01	1	36	1	3	11	1	3	99	99	5	5	99	2	99	2	99	99	1	3	99	99	2	7	99	99	99	99	99	99	99	6	99	99	99	99	99	99	99	99	3	4	99	99	99	99	99	99	99	99
ISMRH201704.S02	1	33	1	3	2	2	99	99	99	2	2	99	2	99	99	99	99	1	2	99	99	5	99	99	1	7	99	99	99	99	99	99	99	99	99	99	99	99	99	99	99	99	99	99	99	99	99	99	99
ISMRH201704.S04	2	40	1	3	10	1	2	3	99	2	2	99	1	1	1	99	99	1	2	99	99	3	99	99	1	99	99	99	99	99	99	99	99	99	99	99	99	99	99	3	3	5	99	99	99	99	99	99	99
ISMRH201704.S06	2	28	1	2	2	2	99	99	99	2	2	99	3	1	99	99	99	1	2	3	99	5	99	99	1	99	99	99	99	99	5	99	99	99	99	99	99	99	99	99	99	99	99	99	99	99	99	99	99
ISMRH201704.S07	1	40	1	3	1	1	99	99	99	2	1	99	2	99	4	1	99	1	99	99	99	18	99	99	99	99	99	99	99	99	99	99	99	99	99	99	99	99	99	99	99	99	99	99	99	99	99	99	99
ISMRH201704.S08	2	34	1	3	11	1	12	99	99	2	1	99	1	1	2	11	99	1	99	99	99	2	18	19	99	99	99	99	99	99	99	99	99	99	99	99	99	99	99	99	99	99	99	99	99	99	99	99	99
ISMRH201704.S11	1	24	2	3	3	3	99	99	99	2	5	99	1	1	99	99	99	99	99	99	99	99	99	99	99	99	99	99	99	99	99	99	99	99	99	99	99	99	99	1	4	99	99	99	99	99	99	0	2
ISMRH201704.S12	2	23	2	3	3	3	99	99	99	2	5	99	1	1	99	99	99	9	99	99	99	99	99	99	99	99	99	99	99	99	99	99	99	99	99	5	99	99	99	1	2	2	99	99	0	0	99	0	2
ISMRH201704.S13	2	28	2	3	3	3	99	99	99	2	5	99	4	99	99	99	99	99	99	99	99	99	99	99	99	99	99	99	99	99	99	99	99	99	99	99	99	99	99	1	4	99	99	99	99	99	99	99	99
ISMRH201704.S14	1	41	2	3	3	3	99	99	99	2	5	99	1	1	99	99	99	99	99	99	99	99	99	99	99	99	99	99	99	99	99	99	99	99	99	99	99	99	99	1	4	99	99	99	99	99	99	0	2
ISMRH201704.S15	1	24	2	1	3	3	99	99	99	2	5	99	1	1	99	99	99	9	99	99	99	99	99	99	99	99	99	99	99	99	99	99	99	99	99	5	99	99	99	1	1	1	99	99	99	99	99	99	99
ISMRH201705.S02	2	43	1	3	3	3	99	99	99	2	5	99	1	1	99	99	99	2	99	99	99	99	99	99	13	14	99	99	99	99	99	99	99	99	99	99	99	99	99	3	3	7	99	99	99	99	99	99	99
ISMRH201705.S03	2	60	1	3	2	2	99	99	99	2	5	99	3	1	99	99	99	2	99	99	99	99	99	99	22	99	99	99	99	99	99	99	99	99	99	99	99	99	99	99	99	99	99	99	99	99	99	99	99
ISMRH201705.S04	1	35	1	3	17	17	99	99	99	2	5	99	2	99	99	99	99	1	2	99	99	5	99	99	1	11	14	99	99	99	99	99	99	99	99	99	99	99	99	99	99	99	99	99	99	99	99	99	99
ISMRH201705.S05	1	57	1	3	2	2	99	99	99	1	2	99	2	99	99	99	99	1	2	99	99	5	99	99	1	99	99	99	99	99	99	99	99	99	99	99	99	99	99	99	99	99	99	99	99	99	99	99	99
ISMRH201705.S06	1	70	1	3	1	1	99	99	99	2	1	99	2	99	1	1	99	1	2	99	99	1	99	99	23	99	99	99	99	99	99	99	99	99	99	99	99	99	99	99	99	99	99	99	99	99	99	99	99
ISMRH201705.S08	1	29	1	3	2	2	99	99	99	2	2	99	2	99	99	99	99	99	2	3	99	5	99	99	1	20	99	99	99	99	6	13	99	99	99	99	99	99	99	99	99	99	99	99	99	99	99	99	99
ISMRH201705.S09	2	37	2	3	3	3	99	99	99	2	5	99	1	1	99	99	99	99	99	99	99	99	99	99	99	99	99	99	99	99	99	99	99	99	99	99	99	99	99	1	1	2	99	99	0	0	99	0	2
ISMRH201705.S10	1	23	1	2	1	1	99	99	99	2	1	99	1	1	2	1	99	1	99	99	99	2	99	99	99	99	99	99	99	99	99	99	99	99	99	99	99	99	99	99	99	99	99	99	99	99	99	99	99
ISMRH201705.S11	1	33	1	3	2	2	99	99	99	2	2	99	1	1	99	99	99	1	2	99	99	5	99	99	1	99	99	99	99	99	99	99	99	99	99	99	99	99	99	99	99	99	99	99	99	99	99	99	99
ISMRH201705.S12	1	50	1	2	11	1	2	99	99	2	2	99	3	1	1	99	99	1	2	99	99	1	99	99	1	12	99	99	99	99	99	99	99	99	99	99	99	99	99	99	99	99	99	99	99	99	99	99	99
ISMRH201705.S14	1	74	1	3	2	2	99	99	99	2	2	99	2	99	99	99	99	1	2	99	99	5	99	99	1	13	16	99	99	99	99	99	99	99	99	99	99	99	99	99	99	99	99	99	99	99	99	99	99
ISMRH201705.S18	1	47	1	3	2	2	99	99	99	2	2	99	2	99	1	99	99	1	2	99	99	1	11	19	1	11	99	99	99	99	99	99	99	99	99	99	99	99	99	99	99	99	99	99	99	99	99	99	99
ISMRH201705.S19*	1	53	1	2	1	1	99	99	99	2	5	2	1	99	1	99	99	1	2	99	99	1	99	99	23	99	99	99	99	99	99	99	99	99	99	99	99	99	99	99	99	99	99	99	99	99	99	99	99
ISMRH201705.S20	1	38	1	3	2	2	99	99	99	2	2	99	1	1	1	99	99	1	2	99	99	1	7	20	1	99	99	99	99	99	99	99	99	99	99	99	99	99	99	99	99	99	99	99	99	99	99	99	99
ISMRH201705.S22	1	50	1	3	2	2	99	99	99	2	2	99	1	1	99	99	99	1	2	99	99	13	99	99	24	25	26	99	99	99	99	99	99	99	99	99	99	99	99	99	99	99	99	99	99	99	99	99	99
ISMRH201705.S23	1	43	1	2	2	2	99	99	99	2	2	99	2	99	1	99	99	1	2	99	99	1	99	99	1	11	99	99	99	99	99	99	99	99	99	99	99	99	99	99	99	99	99	99	99	99	99	99	99
ISMRH201706.S01	1	45	1	3	10	1	2	3	99	2	2	99	4	99	1	99	99	1	2	99	99	1	13	99	1	16	26	99	99	99	99	99	99	99	99	99	99	99	99	3	4	99	99	99	99	99	99	99	99
ISMRH201706.S02	1	49	2	2	3	3	99	99	99	2	5	99	1	1	99	99	99	1	99	99	99	5	99	99	99	99	99	99	99	99	99	99	99	99	99	99	99	99	99	2	4	99	99	99	99	99	99	0	2
ISMRH201706.S03	2	52	2	3	3	3	99	99	99	2	5	99	2	99	99	99	99	99	99	99	99	99	99	99	99	99	99	99	99	99	99	99	99	99	99	99	99	99	99	1	4	99	99	99	99	99	99	99	99
ISMRH201706.S05	2	38	1	3	2	2	99	99	99	2	2	99	2	99	1	99	99	1	2	99	99	1	99	99	1	27	99	99	99	99	99	99	99	99	99	99	99	99	99	99	99	99	99	99	99	99	99	99	99
ISMRH201706.S06	1	75	1	3	2	2	99	99	99	2	2	99	2	99	99	99	99	1	2	99	99	5	99	99	1	16	28	99	99	99	99	99	99	99	99	99	99	99	99	99	99	99	99	99	99	99	99	99	99
ISMRH201706.S07	1	37	1	2	9	1	99	99	99	2	1	99	2	99	2	4	99	1	2	99	99	2	15	99	23	99	99	99	99	99	99	99	99	99	99	99	99	99	99	99	99	99	99	99	99	99	99	99	99
ISMRH201706.S08	1	26	1	3	3	3	99	99	99	2	5	99	1	1	99	99	99	1	2	99	99	5	99	99	23	99	99	99	99	99	99	99	99	99	99	99	99	99	99	3	4	99	99	99	99	99	99	99	99
ISMRH201706.S10	2	55	1	1	2	2	99	99	99	2	2	99	2	99	1	99	99	1	2	99	99	1	99	99	1	29	99	99	99	99	99	99	99	99	99	99	99	99	99	99	99	99	99	99	99	99	99	99	99
ISMRH201706.S11	1	24	1	3	13	2	99	99	99	5	5	1	2	99	99	99	99	2	5	99	99	99	99	99	8	20	99	99	99	99	99	99	99	99	99	99	99	99	4	99	99	99	99	99	99	99	99	99	99
ISMRH201706.S13	2	34	1	3	9	3	99	99	99	5	5	99	1	1	99	99	99	1	99	99	99	23	99	99	99	99	99	99	99	99	99	99	99	99	99	99	99	99	99	2	4	99	99	99	99	99	99	99	99
ISMRH201706.S14	1	52	2	3	18	18	99	99	99	2	5	99	2	99	99	99	99	99	99	99	99	99	99	99	99	99	99	99	99	99	99	99	99	99	99	99	99	99	99	99	99	99	99	99	99	99	99	99	99
ISMRH201706.S17	2	31	1	3	3	3	99	99	99	2	5	99	3	6	99	99	99	99	99	99	99	99	99	99	99	99	99	99	99	99	99	99	99	99	99	99	99	99	99	2	4	99	99	99	99	0	99	0	2
ISMRH201706.S19	2	32	1	3	1	1	99	99	99	2	1	99	1	1	1	13	99	1	99	99	99	1	99	99	99	99	99	99	99	99	99	99	99	99	99	99	99	99	99	99	99	99	99	99	99	99	99	99	99
ISMRH201706.S21	1	41	1	3	11	1	2	99	99	2	2	99	2	99	1	99	99	1	2	3	4	1	7	20	99	99	99	99	99	99	2	99	99	99	99	99	99	1	99	99	99	99	99	99	99	99	99	99	99
ISMRH201706.S23	1	60	1	3	2	2	99	99	99	2	2	99	2	99	99	99	99	1	2	99	99	5	99	99	1	99	99	99	99	99	99	99	99	99	99	99	99	99	99	99	99	99	99	99	99	99	99	99	99
ISMRH201706.S24	1	48	1	2	3	3	99	99	99	2	5	99	2	99	99	99	99	99	99	99	99	99	99	99	99	99	99	99	99	99	99	99	99	99	99	99	99	99	99	2	4	99	99	99	99	99	99	99	99
ISMRH201706.S28	1	35	2	3	3	3	99	99	99	2	5	99	2	99	99	99	99	99	99	99	99	99	99	99	99	99	99	99	99	99	99	99	99	99	99	99	99	99	99	1	4	99	99	99	99	99	99	99	99
ISMRH201706.S29	1	25	1	3	1	1	99	99	99	2	1	99	2	99	1	13	99	1	3	99	99	3	99	99	99	99	99	99	99	99	5	99	99	99	99	99	99	99	99	99	99	99	99	99	99	99	99	99	99
ISMRH201706.S30	1	27	1	3	1	1	99	99	99	2	1	99	3	1	1	1	99	1	99	99	99	8	99	99	99	99	99	99	99	99	99	99	99	99	99	99	99	99	99	99	99	99	99	99	99	99	99	99	99
ISMRH201706.S31	1	35	1	3	11	1	2	99	99	2	1	99	1	1	2	15	99	1	2	3	99	2	7	99	1	99	99	99	99	99	2	6	9	99	99	99	99	99	99	99	99	99	99	99	99	99	99	99	99
ISMRH201706.S32	2	38	2	3	3	3	99	99	99	2	5	99	1	1	99	99	99	9	99	99	99	99	99	99	99	99	99	99	99	99	99	99	99	99	99	6	99	99	99	9	4	99	99	99	99	99	99	99	99
ISMRH201706.S33	1	66	1	3	2	2	99	99	99	2	2	99	3	1	2	99	99	1	2	3	99	2	7	99	1	99	99	99	99	99	2	6	9	99	99	99	99	99	99	99	99	99	99	99	99	99	99	99	99
ISMRH201706.S34	1	32	1	3	1	1	99	99	99	2	1	99	1	1	1	1	99	1	99	99	99	1	99	99	99	99	99	99	99	99	99	99	99	99	99	99	99	99	99	99	99	99	99	99	99	99	99	99	99
ISMRH201706.S35	1	29	2	3	3	3	99	99	99	2	5	99	1	1	99	99	99	99	99	99	99	99	99	99	99	99	99	99	99	99	99	99	99	99	99	99	99	99	99	1	4	99	99	99	0	0	99	0	2
ISMRH201707.S01	1	42	1	2	2	2	99	99	99	2	2	99	2	99	99	99	99	1	2	99	99	5	99	99	1	99	99	99	99	99	99	99	99	99	99	99	99	99	99	99	99	99	99	99	99	99	99	99	99
ISMRH201707.S03	2	25	1	2	2	2	99	99	99	2	2	99	1	1	99	99	99	1	2	99	99	1	99	99	24	99	99	99	99	99	99	99	99	99	99	99	99	99	99	99	99	99	99	99	99	99	99	99	99
ISMRH201707.S04	2	59	1	2	2	2	99	99	99	2	2	99	1	1	99	99	99	1	2	99	99	5	99	99	1	99	99	99	99	99	99	99	99	99	99	99	99	99	99	99	99	99	99	99	99	99	99	99	99
ISMRH201707.S05	2	20	2	3	3	3	99	99	99	2	5	99	4	99	99	99	99	99	99	99	99	99	99	99	99	99	99	99	99	99	99	99	99	99	99	99	99	99	99	1	4	99	99	99	99	99	99	99	99
ISMRH201707.S06	1	50	1	3	1	1	99	99	99	2	1	99	2	99	1	12	99	1	99	99	99	1	99	99	99	99	99	99	99	99	99	99	99	99	99	99	99	99	99	99	99	99	99	99	99	99	99	99	99
ISMRH201707.S07	2	29	2	3	2	2	99	99	99	2	2	99	2	99	99	99	99	1	2	99	99	5	99	99	1	99	99	99	99	99	99	99	99	99	99	99	99	99	99	99	99	99	99	99	99	99	99	99	99
ISMRH201707.S08	1	36	1	3	9	1	99	99	99	2	1	99	2	99	2	13	99	1	99	99	99	1	18	99	99	99	99	99	99	99	99	99	99	99	99	99	99	99	99	99	99	99	99	99	99	99	99	99	99
ISMRH201707.S10	1	26	1	3	2	2	99	99	99	2	2	99	1	1	99	99	99	2	4	99	99	99	99	99	1	17	30	99	99	99	99	99	99	99	99	99	99	1	99	99	99	99	99	99	99	99	99	99	99
ISMRH201707.S11	2	45	2	3	3	3	99	99	99	2	5	99	1	1	99	99	99	99	99	99	99	99	99	99	99	99	99	99	99	99	99	99	99	99	99	99	99	99	99	1	4	99	99	99	0	0	99	0	2
ISMRH201707.S12	2	42	1	2	1	1	99	99	99	2	1	99	2	99	1	11	99	1	99	99	99	1	99	99	99	99	99	99	99	99	99	99	99	99	99	99	99	99	99	99	99	99	99	99	99	99	99	99	99
ISMRH201707.S15	2	52	1	3	2	2	99	99	99	2	2	99	2	99	99	99	99	2	99	99	99	99	99	99	7	17	32	99	99	99	99	99	99	99	99	99	99	99	99	99	99	99	99	99	99	99	99	99	99
ISMRH201707.S16	1	65	1	3	9	1	99	99	99	2	1	99	1	1	2	11	99	1	2	3	99	12	20	24	23	99	99	99	99	99	2	99	99	99	99	99	99	99	99	99	99	99	99	99	99	99	99	99	99
ISMRH201707.S17	1	65	1	3	2	2	99	99	99	2	2	99	2	99	99	99	99	1	2	99	99	5	99	99	1	99	99	99	99	99	99	99	99	99	99	99	99	99	99	99	99	99	99	99	99	99	99	99	99
ISMRH201707.S18	2	40	2	3	1	1	99	99	99	99	1	99	2	99	1	3	99	1	99	99	99	1	99	99	99	99	99	99	99	99	99	99	99	99	99	99	99	99	99	99	99	99	99	99	99	99	99	99	99
ISMRH201707.S20	1	56	1	3	3	3	99	99	99	99	5	99	2	99	99	99	99	6	99	99	99	99	99	99	99	99	99	99	2	99	99	99	99	99	99	99	99	99	99	3	4	99	99	99	99	99	99	99	99
ISMRH201707.S21	1	24	1	3	9	1	99	99	99	2	1	99	1	3	1	2	99	1	99	99	99	23	25	99	99	99	99	99	99	99	99	99	99	99	99	99	99	99	99	99	99	99	99	99	99	99	99	99	99
ISMRH201707.S22	1	48	1	3	1	1	99	99	99	2	1	99	2	99	1	12	99	1	99	99	99	1	99	99	99	99	99	99	99	99	99	99	99	99	99	99	99	99	99	99	99	99	99	99	99	99	99	99	99
ISMRH201707.S26	1	59	1	3	1	1	99	99	99	2	1	99	2	99	1	17	99	1	2	8	99	1	17	99	11	99	99	99	99	99	99	99	99	99	2	99	99	99	99	99	99	99	99	99	99	99	99	99	99
ISMRH201707.S27	1	85	1	3	11	1	2	99	99	2	1	99	2	99	2	1	99	1	2	3	99	2	7	99	1	99	99	99	99	99	2	99	99	99	99	99	99	99	99	99	99	99	99	99	99	99	99	99	99
ISMRH201707.S28	1	55	1	1	2	2	99	99	99	2	2	99	2	99	99	99	99	1	2	99	99	20	99	99	1	99	99	99	99	99	99	99	99	99	99	99	99	99	99	99	99	99	99	99	99	99	99	99	99
[truncated: 110 more columns]
